# Supplementary material for: Simulated Analysis of Influence of Changes in H+-ATPase Activity and Membrane CO2 Conductance on Parameters of Photosynthetic Assimilation in Leaves
Source: Plants (Basel). 2022 Dec 8;11(24):3435. doi: 10.3390/plants11243435 (PMC9783116; doi:10.3390/plants11243435)
Supplement: Supplementary file 1 [file plants-11-03435-s001.zip]

Archive with 1 entries (1 files):
- plants-2078185-supplementary.pdf
